# Supplementary material for: Predictors of tobacco smoking among youth in an urban slum in Kampala, Uganda: A cross-sectional study
Source: PLoS One. 2026 Feb 5;21(2):e0321336. doi: 10.1371/journal.pone.0321336 (PMC12875517; doi:10.1371/journal.pone.0321336)
Supplement: S2 File — (CSV) [file pone.0321336.s002.csv]

gender	agex	schoolyears	religion	otherreligions	maritalstatus	marital_other	origin	educl	educl_other	mainwork	mainwork_other	nopeople	weeklyincome	monthlyincome	yearlyincome	incomeunknown	annualincome	smoketobacco	dailysmoker	agefirstsmoke	durrsmokingyears	durrsmokemonths	durrsmokeweek	manudaily	manuweekly	handdaily	handweekly	pipesdaily	pipesweekly	cigarsdaily	cigarsweekly	shishadaily	shishaweekly	othercigar	othercigarweekly	triedstopyear	visitdoctor	eversmokeproducts	smokedaily	agestopped	stopyearsago	stoppedmonths	stoppedweeksago	smokelesstobacco	smokelessdaily	snuffmouthdaily	snufmouthweek	snuffnosedaily	snuffnoseweekly
male	21-30years	16	catholic	.	single	.	central	tertiary	.	private employment	.	1		800000				no																.	.			no						0
male	21-30years	11	moslem	.	married/cohabiting	.	eastern	secondary	.	private employment	.	2	150000	600000				no																.	.			yes	yes	16				0
female	21-30years	10	protestant	.	single	.	central	secondary	.	private employment	.	1		300000				no																.	.			no						0
female	21-30years	7	pentecostal	.	married/cohabiting	.	central	primary	.	business/trader	.	2				no	above 1,000,000/=	no																.	.			no						0
female	21-30years		catholic	.	separated	.	northern	primary	.	labourer	.	1	30000	120000				yes	no	20				0	0	0	0		2	0	0	0	0	0	0	no	no		no					0
female	21-30years	3	moslem	.	separated	.	central	primary	.	business/trader	.	2		100000				no																.	.			no						0
male	21-30years	18	adventist	.	single	.	central	university	.	private employment	.	1		300000				yes	yes	15					30				1				2	""ekibanga"	.	yes	no							0
male	21-30years	10	catholic	.	married/cohabiting	.	central	tertiary	.	private employment	.	1	80000	320000				yes	yes	23				5										05 "ORIS"	.	yes	no visit during the past 12 months							0
male	21-30years	6	pentecostal	.	single	.	central	primary	.	private employment	.	3	30000	120000				yes	yes	18														06 "ORIS"	.	no	no visit during the past 12 months							1	yes
female	21-30years	10	catholic	.	single	.	western	secondary	.	business/trader	.	2				no	750,000-1,000,000/=	no																.	.			no						0
male	21-30years	6	moslem	.	single	.	central	primary	.	private employment	.	3		100000				yes	yes	13				10	0	0	0	0	0	0	0	0	0	.	.	yes	yes							1	no	0	0	0	0
male	21-30years	6	moslem	.	separated	.	central	primary	.	business/trader	.	3	40000	160000				yes	yes	14				10		0		0		0				0	.	no	no visit during the past 12 months							0
male	21-30years	13	protestant	.	single	.	central	secondary	.	labourer	.	3		60000				yes	yes	16				5		2		0	0	0	0	0	0	.	.	yes	no visit during the past 12 months							1	yes	0			1
male	21-30years	11	moslem	.	single	.	central	secondary	.	private employment	community facilation	4		300000				no																.	.			yes	yes	20				0
male	21-30years	14	moslem	.	married/cohabiting	.	central	secondary	.	business/trader	.	2		800000				yes	no	16				0	0		2	0	0	0	0	0	0	0	0	no	yes		yes					1	yes	0	0	0	0
male	18-20years	11	moslem	.	single	.	central	secondary	.	none	.	2		200000				no																.	.			yes	no	18				0
male	21-30years	11	protestant	.	single	.	central	tertiary	.	private employment	.	3		250000				yes	yes					0	0	0	0	0	0	0	0	0	0	03 "kibanga"	0	no	no visit during the past 12 months		no	18				1	yes
male	18-20years	9	moslem	.	single	.	northern	secondary	.	domestic work	.	2		150000				yes	no	17				0	0	0	0	0	0	0	0		3	0	0	yes	no visit during the past 12 months		yes					1	yes	4
male	21-30years	13	catholic	.	single	.	western	secondary	.	business/trader	.	2		200000				yes	no	20				0	0	0	0	0	0		1	0	0	.	.	no	yes							0
female	21-30years	13	pentecostal	.	single	.	eastern	tertiary	.	other(specify)	works for someone	2				no	250,000-500,000/=	no																.	.			no						0
female	21-30years	7	adventist	.	separated	.	eastern	primary	.	business/trader	.	2		5000				yes	no	25				0	0	0	0		6	0	0	0	0	0	0	no	no visit during the past 12 months		yes					0
female	21-30years	13	moslem	.	single	.	western	secondary	.	business/trader	.	4		500000				no																.	.			yes	no	26				0
male	21-30years	16	moslem	.	single	.	central	university	.	business/trader	.	4		500000				no																.	.			yes	no	22				0
male	21-30years	10	catholic	.	married/cohabiting	.	outside uganda	secondary	.	private employment	.	2		450000				yes	yes	17				5					1					.	.	yes	no visit during the past 12 months							0
male	21-30years	16	moslem	.	single	.	eastern	university	.	other(specify)	social worker coach)	2	70000	280000				no																.	.			yes	no	20				0
male	21-30years	16	pentecostal	.	single	.	central	university	.	private employment	.	2		1000000				no																.	.			no						0
male	21-30years	16	moslem	.	single	.	central	secondary	.	other(specify)	Boxer	1				yes		no																.	.			yes	yes	24				0
female	18-20years	6	moslem	.	single	.	central	primary	.	business/trader	.	2		20000				no																.	.			no						0
male	21-30years	10	moslem	.	separated	.	central	secondary	.	business/trader	.	5		100000				yes	yes	16				3									3	03 "ekibanga"	.	yes	no							0
male	21-30years	12	moslem	.	single	.	eastern	secondary	.	none	student	3				no		no																.	.			yes	no	7				0
male	21-30years	12	moslem	.	single	.	central	secondary	.	business/trader	.	5		200000				yes	yes		6			0				0		0		0		06 "ekibanga"	.	yes	no							0
female	21-30years	11	pentecostal	.	single	.	central	secondary	.	none	.	3				no	500,000-750,000/=	no																.	.			no						0
male	21-30years	10	catholic	.	single	.	central	secondary	.	business/trader	.	1		120000				no																.	.			yes	no	20				0
female	18-20years	9	pentecostal	.	single	.	central	secondary	.	business/trader	.	6		90000				yes	yes	13				0	0	3		0	0			0	0	0	0	yes	no visit during the past 12 months							1	no	0	0	0	0
female	18-20years	7	moslem	.	married/cohabiting	.	eastern	primary	.	none	.	4				no	250,000-500,000/=	no																.	.			no						0
female	21-30years	6	catholic	.	married/cohabiting	.	western	primary	.	domestic work	.	2		120000				yes	no	16				0	0	0	0	0	15	0	0	0	0	0	0	no	no visit during the past 12 months		yes	19				0		0	0	0	0
male	18-20years	12	moslem	.	single	.	western		.	none	student	3				no		no																.	.			no						0
male	21-30years	3	moslem	.	single	.	eastern	primary	.	private employment	.	3				no	above 1,000,000/=	no																.	.			yes	yes	16				0
male	21-30years	7	pentecostal	.	married/cohabiting	.	western	primary	.	business/trader	.	2	140000	560000				yes	yes	18				20		0	0	0	0	0	0		1	25 "kibanga"	.	yes	no							0
male	21-30years		moslem	.	single	.	central	secondary	.	labourer	.	1		750000				yes	yes	7				0		0		0		0		0		15 "kabanga"	.	yes	no							0
female	21-30years	7	moslem	.	separated	.	eastern	primary	.	housewife	.	2		100000				no																.	.			no						0
male	21-30years	10	moslem	.	single	.	central	secondary	.	business/trader	.	6				no		yes	yes		11			48										20 "kibanga"	.	no	no							0
male	21-30years	13	protestant	.	single	.	central	secondary	.	business/trader	.	5		100000				no																.	.			no						0
male	21-30years	10	moslem	.	married/cohabiting	.	central	secondary	.	private employment	.	2		200000				yes	yes	20				10										.	.	yes	no							0
female	21-30years	5	pentecostal	.	married/cohabiting	.	eastern	primary	.	housewife	.	2		150000				yes	yes	10				0	0	0		0	0	0	0	0	0	07 "kibanga"	.	yes	no							0
male	21-30years	9	catholic	.	single	.	central	secondary	.	business/trader	.	3				no	above 1,000,000/=	yes	yes	14				10		0	0	0	0	0	0			.	04 "kibanga"	yes	no visit during the past 12 months							1	no
male	21-30years	5	moslem	.	single	.	central	primary	.	private employment	.	3	15000	60000				yes	yes	7														07 "ekibanga"	.	no	no visit during the past 12 months							0
male	21-30years	13	catholic	.	single	.	central	secondary	.	business/trader	.	2		100000				yes	no	15				0	0	0	0	0	0	0	0		2	.	04 "kibanga"	yes	no		yes					0
female	18-20years	13	protestant	.	single	student	central	secondary	.	other(specify)	student	3				no		no																.	.			yes	no	14				0
female	21-30years	5	catholic	.	single	.	western	primary	.	labourer	.	2				no		no																.	.			yes	no	19				0
male	21-30years	11	moslem	.	married/cohabiting	.	outside uganda	secondary	.	private employment	.	2				no		yes	no	18														.	03 "ekibanga"	yes	no		no		2			0
male	21-30years	10	catholic	.	married/cohabiting	.	northern	secondary	.	labourer	.	1		350000				yes	yes	19														04 "kibanga"	.	no	no visit during the past 12 months							0
male	21-30years	15	protestant	.	single	.	central	university	.	business/trader	.	4		80000				no																.	.			no						0
male	21-30years	9	moslem	.	single	.	central	secondary	.	business/trader	.	3	70000	280000				yes	yes	19														01 "ekibanga"	.	no	no visit during the past 12 months							0
male	18-20years	6	moslem	.	single	.	central	primary	.	business/trader	.	1		100000				yes	no	12					20		0		0		0		0	.	.	yes	no		yes					0
male	18-20years	10	moslem	.	single	.	central	secondary	.	labourer	.	3		250000				no																.	.			yes	yes	18				0
male	21-30years	6	catholic	.	single	.	central	primary	.	business/trader	.	1					above 1,000,000/=	yes	no		3				1		0		0		0		0	.	.	yes	no visit during the past 12 months		no					0
male	21-30years	13	moslem	.	single	.	central	secondary	.	private employment	.	1		600000				yes	yes	20				6		0		0		0		0		0	.	yes	no							0
male	21-30years	2	catholic	.	married/cohabiting	.	central	primary	.	private employment	.	2		400000				no																.	.			yes	yes	18				0
male	18-20years	10	moslem	.	married/cohabiting	.	central	secondary	.	business/trader	.	2		150000				yes	no	17				0	7	0	0	0	0	0	0	0	0	0	0	yes	no visit during the past 12 months		yes					0
male	21-30years	9	moslem	.	single	.	central	secondary	.	other(specify)	Music Promoter	1	50000	200000				yes	yes	14				0	0	0	0	0	0	0	0	0	0	04 "kibanga"	.	no	no visit during the past 12 months							0
male	21-30years	11	moslem	.	single	.	central	secondary	.	business/trader	.	1	700000	2800000				no																.	.			yes	yes	25				0
male	21-30years	6	moslem	.	married/cohabiting	.	central	primary	.	business/trader	.	2	50000	200000				yes	yes		6			4		0		0		0		0		02 "kibanga"	.	yes	no							0
male	21-30years	7	catholic	.	married/cohabiting	.	central	primary	.	business/trader	.	2	50000	200000				yes	yes		13			7		0		0		0		0		15 "kibanga"	.	no	yes							1	yes
male	21-30years	7	protestant	.	single	.	central	primary	.	private employment	.	1		50000				yes	yes	15														05 "kibanga"	.	no	yes							0
female	21-30years	4	catholic	.	single	.	central	primary	.	business/trader	.	2		150000				yes	no	19				0	0	0	0	0	7	0	0	0	2	0	0	yes	no visit during the past 12 months		yes					0
male	21-30years	6	moslem	.	married/cohabiting	.	western	primary	.	business/trader	.	2		150000				yes	no	20					6	0	0	0	0	0	0	0	0	0	0	yes	no visit during the past 12 months		yes					0
male	21-30years	11	catholic	.	separated	.	central	secondary	.	business/trader	.	4		40000				yes	yes	15				10		0	0	0	0	0	0			20 "kabanga"	.	no	no visit during the past 12 months							1	yes
female	18-20years	11	catholic	.	single	.	western	secondary	.	business/trader	.	3				no		no																.	.			no						0
female	21-30years	7	catholic	.	separated	.	central	primary	.	none	.	1						yes	no	26					0		0		3		0		0	.	0	yes	no		no					0
female	21-30years	10	moslem	.	married/cohabiting	.	central	secondary	.	business/trader	.	2		120000				no																.	.			no						0
female	18-20years	9	moslem	.	single	.	central	secondary	.	other(specify)	Student	3				no		no																.	.			no						0
male	21-30years	10	moslem	.	married/cohabiting	.	central	secondary	.	business/trader	.	2					250,000-500,000/=	yes	yes		Nov-20			0		0		2		0		0		2	.	no	no							0
female	21-30years	14	moslem	.	married/cohabiting	.	central	secondary	.	business/trader	.	2				no		no																.	.			no						0
female	21-30years	15	moslem	.	married/cohabiting	.	central	tertiary	.	business/trader	.	3					above 1,000,000/=	no																.	.			yes	no		2			0
male	21-30years	11	moslem	.	separated	.	central	secondary	.	business/trader	.	2		20000				yes	yes	19				6	0	0	0	0	0	0	0	0	0	0	0	yes	no							0
male	21-30years	9	moslem	.	married/cohabiting	.	central	secondary	.	other(specify)	Musician	2					above 1,000,000/=	yes	yes	15														40 "kabanga"	.	yes	yes							0
male	18-20years	10	protestant	.	single	.	central	secondary	.	private employment	.	1	100000	400000				yes	yes	17														04 "kibanga"	.	no	no							0
male	21-30years	6	moslem	.	single	.	central	primary	.	business/trader	.	1		500000				yes	no	20				2		0		0		0		0		0	.	yes	no visit during the past 12 months		no					0
male	21-30years	15	catholic	.	single	.	central	tertiary	.	none	.	3				no		yes	yes	14				7			0	0	0	0	0	0	0	03 "kibanga"	.	no	no							0
male	21-30years	5	moslem	.	married/cohabiting	.	central	primary	.	labourer	.	2					less than 250,000/=	yes	yes	20				5	0	0	0	0	0	0	0	0	0	.	.	no	no visit during the past 12 months							0
male	21-30years	8	moslem	.	separated	.	central	secondary	.	labourer	.	6		200000				yes	yes	12				22			0	0	0	0	0	0	0	50 "kibanga"	.	yes	no visit during the past 12 months							1	yes	0	0	0	0
male	21-30years	14	moslem	.	single	.	central	secondary	.	private employment	.	2		300000				no																.	.			yes	yes	12				0
male	21-30years	14	moslem	.	single	.	central	tertiary	.	other(specify)	Delivery services	3	25000	100000				yes	no	20				0	4	0	0	0	0	0	0	0	0	.	.	no	yes		no					0
male	21-30years	7	catholic	.	married/cohabiting	.	central	primary	.	private employment	.	3		200000				yes	yes	17				0	0	0	0	0	0	0	0	3	0	02"kabanga"	0	no	no visit during the past 12 months							1	yes	0	0	0	0
male	21-30years	13	catholic	.	married/cohabiting	.	central	secondary	.	labourer	.	2		250000				yes	yes	25				4	0	0	0	0	0	0	0	0	0	04 "kibanga"	0	yes	no visit during the past 12 months							0
male	21-30years	13	catholic	.	single	.	central	secondary	.	business/trader	.	3		200000				yes	no	21				0	0	0	0	0	0	0	0	0	0	"kabanga"	15	no	no visit during the past 12 months		no					0
male	21-30years	11	catholic	.	single	.	central	secondary	.	business/trader	.	1		150000				yes	yes	9				3		0		0		0		0		10 "kibanga"	.	yes	no							0
male	21-30years	11	moslem	.	single	.	central	secondary	.	business/trader	.	2		100000				no																.	.			yes	yes					0
male	21-30years	13	protestant	.	married/cohabiting	.	central	secondary	.	business/trader	.	2		250000				yes	yes	9				0	0	0	0	0	0	0	0	0	0	02 "kibanga"	.	no	no							0
male	18-20years	11	moslem	.	single	.	central	secondary	.	business/trader	.	3		300000				no																.	.			yes	no	14				0
male	21-30years	13	moslem	.	single	.	central	secondary	.	business/trader	.	1		200000				yes	no	18					6	0	0	0	0	0	0		3	0	0	yes	no visit during the past 12 months		no					0
male	21-30years	11	moslem	.	single	.	central	secondary	.	other(specify)	Boxer	1	50000	200000				yes	yes	15				5		0	0	0	0	0	0	0	0	10 "kabanga"	0	yes	yes							0
male	21-30years	11	moslem	.	single	.	central	secondary	.	labourer	.	1	140000	560000				no																.	.			yes	no					0
male	21-30years	10	moslem	.	married/cohabiting	.	western	secondary	.	business/trader	.	4		300000				no																.	.			no						0
male	21-30years	13	moslem	.	single	.	central	secondary	.	public employment	.	3		200000				yes	no	17				0	0	0	0	0	0	0	0		1	.	06 "kibanga"	yes	no visit during the past 12 months							0
male	21-30years	7	moslem	.	single	.	central	primary	.	business/trader	.	1		50000				no																.	.			no						0
male	18-20years	9	moslem	.	single	.	central	secondary	.	private employment	.	3		130000				yes	yes	17														8	.	yes	yes							0
male	21-30years	4	catholic	.	separated	.	western	primary	.	domestic work	.	3		150000				yes	yes	20				6		0	0	0	0	0	0	0	0	0	0	yes	no							0
male	21-30years	4	moslem	.	married/cohabiting	.	central	primary	.	private employment	.	2		300000				no																.	.			no						0
female	21-30years	7	adventist	.	single	.	eastern	primary	.	housewife	.	2				yes		no																.	.			no						0
female	21-30years	10	moslem	.	single	.	western	secondary	.	other(specify)	Student	3	200000	800000				no																.	.			yes	no					0
female	21-30years	11	protestant	.	married/cohabiting	.	central	secondary	.	private employment	.	2		450000				no																.	.			no						0
female	21-30years	9	pentecostal	.	single	.	central	secondary	.	labourer	.	1	30000	120000				no																.	.			yes	no		1			0
male	21-30years	13	catholic	.	single	.	central	secondary	.	none	.	2				no		yes	no	17					21	0	0	0	0	0	0	0	2	.	.	yes	no visit during the past 12 months		yes					0
female	21-30years	6	catholic	.	married/cohabiting	.	central	primary	.	private employment	.	2		100000				no																.	.			no						0
female	21-30years	11	protestant	.	single	.	central	secondary	.	private employment	.	3		100000				no																.	.			no						0
female	21-30years	4	catholic	.	married/cohabiting	.	central	primary	.	housewife	.	2		100000				no																.	.			no						0
female	18-20years	10	catholic	.	married/cohabiting	.	central	secondary	.	business/trader	.	2	30000	120000				no																.	.			no						0
female	18-20years	13	moslem	.	single	.	central	secondary	.	none	.	4		300000				no																.	.			yes	no	16				0
female	18-20years	9	moslem	.	married/cohabiting	.	outside uganda	secondary	.	none	.	2		1000000				no																.	.			no						0
female	18-20years	7	moslem	.	single	.	central	primary	.	private employment	.	2		70000				yes	yes	18				0	0	4	0	4	0	0	0	0	0	03 "kibanga"	0	no	no visit during the past 12 months							0
male	21-30years	7	moslem	.	single	.	central	primary	.	business/trader	.	2		180000				yes	yes	16				0		3		0		0		0		17 "kibanga"	.	no	no							0
female	18-20years	5	catholic	.	separated	.	west nile	primary	.	labourer	.	1	20000	80000				yes	yes			2		0	0	0	0	1	0	0	0	0	0	0	0	no	no visit during the past 12 months							0
male	21-30years	15	catholic	.	married/cohabiting	.	central	secondary	.	domestic work	.	2		160000				yes	yes	17				1		3		0	0	0	0	0	0	06 "kibanga"	.	no	no visit during the past 12 months							1	yes	0		0
male	18-20years	10	pentecostal	.	single	.	western	secondary	.	business/trader	.	4		250000				no																.	.			yes	yes	18				0
male	18-20years	7	moslem	.	single	.	central	primary	.	private employment	.	18		150000				yes	yes															5 "kibanga"	.	yes	no							0
male	21-30years	2	protestant	.	separated	.	central	primary	.	labourer	.	3		50000				yes	yes	17				0	0	0	0	4		0	0	0	0	0	0	no	no visit during the past 12 months							1	yes	0	0	0	0
male	18-20years	3	moslem	.	married/cohabiting	.	central	primary	.	none	.	3				no		yes	yes	9				0		0		0		0		0		20 "kabanga"	.	no	no visit during the past 12 months							0
male	21-30years	13	protestant	.	married/cohabiting	.	central	secondary	.	private employment	.	2	150000	600000				yes	yes	15														06 "kibanga"	.	yes	no							0
female	18-20years	9	moslem	.	married/cohabiting	.	western	secondary	.	housewife	.	2				no		no																.	.			yes	no					0
male	21-30years	11	moslem	.	single	.	central	secondary	.	business/trader	.	1		1000000				yes	yes	18				24		0		0		0		0		10 "kibanga"	.	no	no							0
female	18-20years	9	moslem	.	single	.	central	secondary	.	none	.	4		500000				yes	no	16				0	0	0	0	0	0	0	0	0	1	0	08 "sundays mostly"	no	no visit during the past 12 months		yes					1	no	0	0	0	0
male	21-30years	6	pentecostal	.	married/cohabiting	.	central	primary	.	business/trader	.	2		200000				yes	yes	11				5	0	0	0	0	0	0	0	0	0	05 "kibanga"	0	yes	yes							0
male	18-20years	8	catholic	.	single	.	central	secondary	.	business/trader	.	2		100000				no																.	.			no						0
male	18-20years	7	moslem	.	single	.	northern	primary	.	private employment	.	2		250000				yes	yes					0		0				0		0	2	30	.	yes	yes							1	yes			10
male	21-30years	13	catholic	.	married/cohabiting	.	central	secondary	.	other(specify)	Builder	2		300000				yes	yes	15				12	0	0	0		0	0	0	0	3	7	0	no	no visit during the past 12 months							1	yes	0	0	0	0
male	21-30years	11	pentecostal	.	married/cohabiting	.	central	secondary	.	public employment	.	2		250000				no																.	.			yes	yes	21				0
male	18-20years	9	pentecostal	.	single	.	central	secondary	.	labourer	.	2		150000				yes	yes	15				0	0	0	0	0	0	0	0	0	1	2	.	no	no visit during the past 12 months							0
female	21-30years	11	protestant	.	married/cohabiting	.	western	secondary	.	private employment	.	2		160000				no																.	.			no						0
male	18-20years	11	protestant	.	single	.	central	secondary	.	business/trader	.	2		200000				yes	yes	17				6		2		0	0	0	0			.	4	yes	no							0
male	21-30years	6	protestant	.	married/cohabiting	.	central	primary	.	labourer	.	2		150000				yes	no	23					5	0	0	0	0	0	0	0	0	0	0	no	no visit during the past 12 months		yes					0
female	21-30years	4	catholic	.	married/cohabiting	.	central	other(specify)	Vocational tailoring	housewife	.	2		250000				yes	no	14					0		0		0		0		0	.	01 "kibanga"	yes	no visit during the past 12 months		yes					0
male	18-20years	11	moslem	.	single	.	western	secondary	.	domestic work	.	2		100000				yes	no	17				0				0		0		0		.	03 "kibanga"	yes	no		yes					0
male	18-20years	7	moslem	.	single	.	central	primary	.	business/trader	.	1		300000				no																.	.			yes	no	16				0
male	21-30years	10	catholic	.	married/cohabiting	.	central	secondary	.	labourer	.	2	40000	160000				yes	no	18														.	8	no	no visit during the past 12 months		yes					0
male	18-20years	6	catholic	.	single	.	western	primary	.	none	.	1				no		yes	no	15				0	0		0	0	0	0	0	0	0	0	2	yes	no visit during the past 12 months		yes					1	no	0	0	0	0
male	18-20years	11	catholic	.	single	.	central	secondary	.	other(specify)	Student	5				no	750,000-1,000,000/=	yes	no	16				0	3	0	0	0	0	0	0	0	2	0	0	no	no visit during the past 12 months		no					1	no	0	0	0	0
male	21-30years	9	moslem	.	married/cohabiting	.	central	secondary	.	private employment	.	2		300000				yes	yes		12			5		0		0		0	0	0	2	10	0	no	no visit during the past 12 months							0
male	21-30years	6	moslem	.	single	.	outside uganda	primary	.	business/trader	.	2	80000	320000				no																.	.			no						0
female	21-30years	6	moslem	.	single	.	eastern	primary	.	other(specify)	Sex worker	2		60000				yes	yes	15				2		0		0		0		0		03 "kibanga"	.	yes	no							0
female	21-30years	5	catholic	.	single	.	central	primary	.	labourer	Hotel attendant	1		120000				no																.	.			no						0
female	21-30years	5	protestant	.	separated	.	southern	primary	.	business/trader	.	1	50000	200000				yes	no		0-10													0	3	no	no		no					1	no	0	0	0	0
female	21-30years	13	pentecostal	.	single	.	central	tertiary	.	none	.	1	20000	80000				no																.	.			yes	no					0
female	18-20years	10	moslem	.	single	.	central	secondary	.	other(specify)	Student	8				no		no																.	.			no						0
female	18-20years	11	pentecostal	.	single	.	central	secondary	.	other(specify)	Student	5				no		no																.	.			no						0
female	21-30years	16	catholic	.	single	.	central	university	.	business/trader	.	3		250000				no																.	.			yes	no					0
female	21-30years	5	moslem	.	single	.	central	primary	.	business/trader	.	3				no		yes	yes	16				0	0	0	0	3		0			2	2	0	yes	yes							1	no	0	0	0	1
female	21-30years	6	pentecostal	.	separated	.	eastern	primary	.	other(specify)	.	1		50000				yes	yes	21				20	0	0	0	0	0	0	0	0	0	03 "kabanga"	0	yes	no visit during the past 12 months							0
female	18-20years	13	moslem	.	single	.	western	secondary	.	business/trader	.	2	70000	280000				no																.	.			yes	no	18				0
female	21-30years	10	pentecostal	.	single	.	central	secondary	.	none	.	6				no		no																.	.			no						0
female	21-30years	10	moslem	.	married/cohabiting	.	central	secondary	.	none	.	3		300000				no																.	.			no						0
female	21-30years	17	pentecostal	.	single	.	central	university	.	private employment	.	6		500000				no																.	.			no						0
male	21-30years	6	moslem	.	married/cohabiting	.	central	primary	.	labourer	.	2	800000	3200000				yes	yes	21				0	0	0	0	0	0	0	0	0	0	4	.	no	no							0
male	21-30years	7	moslem	.	single	.	northern	primary	.	labourer	.	4				no	above 1,000,000/=	no																.	.			no						0
male	21-30years	15	protestant	.	separated	.	western	university	.	none	.	3				yes		yes	yes	15				8		0	0	0	0	0	0	0	0	5	.	yes	no visit during the past 12 months							1	no	0		0
male	18-20years	10	catholic	.	single	.	central	secondary	.	labourer	.	2		150000			250,000-500,000/=	no																.	.			yes	yes	17				0
male	18-20years	7	catholic	.	single	.	western	primary	.	business/trader	.	2		200000				no																.	.			no						0
male	21-30years	7	moslem	.	single	.	central	primary	.	domestic work	.	1		60000				yes	no	22				0	0		2		0		0		0	.	0	yes	no		no					0		0	0	0	0
male	18-20years	6	protestant	.	single	.	central	primary	.	business/trader	.	5	80000	320000				yes	yes	13														30 "Kibanga"	.	yes	no visit during the past 12 months							0
male	18-20years	13	moslem	.	single	.	central	secondary	.	other(specify)	student	5				no		yes	yes	18				0	0	0	0	0	0	0	0	0	2	0	0	yes	no visit during the past 12 months		yes					0
male	21-30years	10	catholic	.	separated	.	outside uganda	secondary	.	labourer	.	1		1700000				yes	yes	14				0	0	0	0	0	0	0	0	6		04 "owns a shisha pot"	.	no	yes							1	no	0	0	0	0
male	21-30years	11	other(please specify)	Free styler	single	.	central	secondary	.	domestic work	.	5		70000				yes	yes	11				0	0	0	0	0	0	0	0	0	1	30	.	yes	yes							0		0	0	0	0
male	18-20years	13	protestant	.	single	.	western	tertiary	.	labourer	works in bakery	4		900000				no																.	.			no						0
male	18-20years	7	moslem	.	single	.	central	primary	.	labourer	.	2	60000	240000				yes	yes	17				3									4	"Kibanga"	.	yes	no							0
female	18-20years	10	protestant	.	single	.	central	secondary	.	none	.	3				no		no																.	.			no						0
female	21-30years	14	protestant	.	other(specify)	Dating	western	university	.	other(specify)	Student	4		900000				no																.	.			no						0
female	21-30years	11	protestant	.	single	.	western	secondary	.	housewife	.	2	70000	280000				no																.	.			no						0
male	21-30years	13	catholic	.	single	.	central	secondary	.	private employment	Glovo	1				no	above 1,000,000/=	yes	yes	16				0	0	0	0	0	0	0	0			5	.	no	no visit during the past 12 months							0
male	21-30years	7	moslem	.	single	.	central	primary	.	private employment	.	2		150000				yes	yes	27				0	0	0	0	0	0	0	0	0	0	4	.	no	no visit during the past 12 months		no					0
female	18-20years	12	moslem	.	single	.	central	secondary	.	none	Student	3				no		no																.	.			no						0
female	21-30years	9	protestant	.	separated	.	central	secondary	.	labourer	.	2		40000				yes	no	26				0				0		0		0		0	3	yes	no visit during the past 12 months		no					0
female	21-30years	13	moslem	.	married/cohabiting	.	central	secondary	.	private employment	.	2				no	250,000-500,000/=	no																.	.			no						0
female	21-30years	11	moslem	.	married/cohabiting	.	central	secondary	.	business/trader	.	2		150000				no																.	.			no						0
female	21-30years	13	adventist	.	single	.	central	secondary	.	business/trader	.	4		120000				no																.	.			no						0
female	18-20years	8	moslem	.	single	.	eastern	secondary	.	none	.	3				no	500,000-750,000/=	no																.	.			yes	yes					0
male	21-30years	7	catholic	.	single	.	western	primary	.	private employment	.	2	70000	280000				no																.	.			no						1	yes
female	21-30years	7	protestant	.	single	.	eastern	primary	.	public employment	.	2		350000				no																.	.			no						0
male	21-30years	11	moslem	.	single	.	central	secondary	.	labourer	.	3		350000				yes	no	17					20	0	0	0	0	0	20				mbanga 1 stick a week	yes	no visit during the past 12 months		no					0
male	18-20years	11	moslem	.	single	.	central	secondary	.	none	.	4				no	above 1,000,000/=	no																.	.			no						0
male	21-30years	10	catholic	.	single	.	central	secondary	.	private employment	.	1	70000	280000				yes	yes		5													2 "Kibanga"	.	no	no visit during the past 12 months							0
male	21-30years	7	catholic	.	single	.	central	primary	.	private employment	.	1		450000				yes	yes	15				5				3						.	.	no	no visit during the past 12 months							1	yes			2
male	21-30years	7	protestant	.	single	.	central	primary	.	domestic work	.	2		200000				no																.	.			yes	no	17				0
male	21-30years	11	moslem	.	single	.	central	secondary	.	business/trader	.		10000	40000				yes	yes	20				24		0	0	0	0	0	0	0	0	08"kibanga"	.	yes	yes							1	yes	0		0
female	21-30years	11	other(please specify)	Faith of unity	single	.	western	secondary	.	business/trader	.	2		500000				no																.	.			yes	no	21				0
female	21-30years	4	protestant	.	married/cohabiting	.	central	primary	.	other(specify)	Prostitute	2		100000				yes	yes	17				0	0	0	0	10		0	0	0	0	3	.	no	no visit during the past 12 months							0
male	21-30years	6	catholic	.	single	.	central	primary	.	labourer	.	2		80000				yes	yes	14				0	0	0	0	10		0	0		1	40 "Kibanga"	.	no	no visit during the past 12 months							1	yes	0	0	0	0
male	18-20years	7	moslem	.	single	.	central	primary	.	labourer	.	3	80000	320000				yes	yes	15				8		0	0	0	0	0	0	0	0	0	0	yes	no visit during the past 12 months							1	no
male	21-30years	17	moslem	.	single	Dating	central	university	.	business/trader	.	1	100000	400000				yes	yes	17				20		0	0	0	0	0	0		3	20"kibanga"	.	no	no visit during the past 12 months							1	no	0	0	0	0
male	18-20years	10	catholic	.	single	.	outside uganda	secondary	.	other(specify)	Builder	4	70000	280000				no																.	.			no						0
female	21-30years	15	catholic	.	married/cohabiting	.	western	university	.	business/trader	.	2		300000				no																.	.			no						0
male	18-20years	11	moslem	.	single	.	central	secondary	.	labourer	.	4	50000	200000				no																.	.			yes	yes	13				0
male	21-30years	14	pentecostal	.	single	.	central	secondary	.	business/trader	.	5					above 1,000,000/=	no																.	.			yes	yes	17				0
male	21-30years	7	pentecostal	.	married/cohabiting	.	central	primary	.	business/trader	.	2		2000000				no																.	.			yes	yes	20				0
male	18-20years	10	protestant	.	single	.	central	secondary	.	business/trader	.	3	200000	800000				no																.	.			no						0
female	18-20years	6	pentecostal	.	married/cohabiting	.	central	primary	.	domestic work	.	2				no		no																.	.			no						0
female	21-30years	10	moslem	.	single	.	central	secondary	.	domestic work	.	1		120000				yes	yes	18	10			0	0	9		5		0	0	0	0	2	.	yes	no							1	yes	0		0
female	18-20years	11	catholic	.	single	.	central	secondary	.	other(specify)	Student	3				no		no																.	.			no						0
female	18-20years	14	adventist	.	single	.	central	university	.	other(specify)	Student	3				no		no																.	.			no						0
female	21-30years	1	catholic	.	separated	.	central	primary	.	private employment	.	1		50000				yes	yes	22				0	0	1		10		0	0	0	0	.	.	yes	no							0
female	21-30years	11	catholic	.	single	.	central	secondary	.	business/trader	.	1		100000				yes	yes	26				0	0	0	0	20		0	0	0	0	.	.	yes	no visit during the past 12 months							0
female	21-30years	2	catholic	.	single	Second wife	central	primary	.	business/trader	.	1		45000				yes	yes	19				0				8		0		0		.	.	yes	yes							0
female	21-30years	16	adventist	.	married/cohabiting	.	central	university	.	private employment	.	2		1000000				no																.	.			no						0
female	21-30years	9	protestant	.	separated	.	central	secondary	.	domestic work	.	1	20000	80000				yes	yes	17				0	0	0	0	4		0	0	0	0	0	0	no	no							1	yes
male	18-20years	13	moslem	.	single	.	central	secondary	.	business/trader	.	1		500000				no																.	.			no						0
male	21-30years	13	protestant	.	single	.	central	secondary	.	business/trader	.	3		500000				no																.	.			no						0
female	21-30years	6	moslem	.	single	.	central	primary	.	business/trader	.	3	50000	200000				yes	yes	15								10						02"kibanga"	.	no	no visit during the past 12 months							1	yes
female	21-30years	12	pentecostal	.	single	.	northern	secondary	.	business/trader	.	1		250000				no																.	.			no						0
female	21-30years	15	protestant	.	single	.	central	tertiary	.	public employment	.	4		150000				no																.	.			no						0
female	21-30years	9	moslem	.	single	.	central	secondary	.	domestic work	.	4		350000				no																.	.			no						0
male	18-20years	6	catholic	.	single	.	central	primary	.	labourer	.	2		10000				no																.	.			no						0
female	21-30years	7	catholic	.	married/cohabiting	.	eastern	primary	.	housewife	.	2				no		yes	yes	22				0	0	0	0	2	0	0	0	0	0	.	.	no	no							0
female	21-30years	10	protestant	.	married/cohabiting	.	eastern	secondary	.	business/trader	.	2		100000				no																.	.			no						0
male	18-20years	11	catholic	.	single	.	western	secondary	.	labourer	.	4					above 1,000,000/=	no																.	.			no						0
male	21-30years	6	moslem	.	single	.	central	primary	.	labourer	.	2		50000				yes	no	25				0	0	0	0	0	0	0	0	0	0	.	09 "kibanga"	no	no		no					0
female	21-30years	10	catholic	.	single	.	western	secondary	.	business/trader	.	2		180000				yes	no	23				0	0	0	0	0	0	0	0	0	0	.	04"kibanga"	yes	no		yes					0
male	21-30years	10	protestant	.	single	.	central	secondary	.	private employment	.	1				no		yes	yes	20				0		0		7		0		0		.	.	no	no visit during the past 12 months							0
female	21-30years	15	pentecostal	.	single	.	eastern	tertiary	.	public employment	.	3		200000				no																.	.			no						0
male	18-20years	7	catholic	.	single	.	central	primary	.	business/trader	.	1		100000				yes	yes	10								6						25 "kibanga"	.	yes	yes							1	yes
male	21-30years	13	moslem	.	single	.	central	tertiary	.	business/trader	.	1		200000				no																.	.			yes	yes	18				0
male	21-30years	15	other(please specify)	Traditional Healer	single	.	central	tertiary	.	business/trader	.	3	150000	600000				yes	no	25	3			0	0	0	0			0	0	0	0	.	.	no	no visit during the past 12 months		no					0
female	21-30years	13	moslem	.	married/cohabiting	.	central	secondary	.	business/trader	.	4		200000				no																.	.			no						0
female	21-30years	5	moslem	.	separated	.	eastern	primary	.	business/trader	.	1	50000	200000				yes	yes	28				0	0	0	0	1		0	0	0	0	.	.	no	no							0
female	18-20years	10	catholic	.	married/cohabiting	.	eastern	secondary	.	other(specify)	Learningtoplait hair	2	100000	400000				no																.	.			yes	no		3			0
female	21-30years	6	pentecostal	.	married/cohabiting	.	eastern	primary	.	housewife	.	2		100000				no																.	.			no						0
female	18-20years	11	pentecostal	.	single	.	western	secondary	.	other(specify)	Student	3				no		no																.	.			no						0
female	21-30years	15	moslem	.	single	.	central	tertiary	.	business/trader	.	4		400000				no																.	.			no						0
female	21-30years	13	moslem	.	single	.	central	secondary	.	business/trader	.	2		300000				no																.	.			no						0
female	21-30years	10	protestant	.	single	.	central	secondary	.	business/trader	.	2		90000				no																.	.			no						0
female	21-30years	6	pentecostal	.	married/cohabiting	.	eastern	primary	.	housewife	.	3		200000				no																.	.			no						0
female	21-30years	5	moslem	.	married/cohabiting	.	central	primary	.	housewife	.	2		100000				yes	yes	28				0		0		2	0	0		0		.	.	yes	yes							0
female	18-20years	10	catholic	.	single	.	central	secondary	.	other(specify)	Student	3				no		yes	yes	16				7		0	0	0	0	0	0	0	2	0	0	no	no		no					0
female	18-20years	7	moslem	.	single	.	central	primary	.	none	.	4		200000				no																.	.			no						0
female	21-30years	6	protestant	.	married/cohabiting	.	western	primary	.	none	.	2		150000				no																.	.			no						0
female	21-30years	11	pentecostal	.	married/cohabiting	.	eastern	secondary	.	business/trader	.	2		100000				no																.	.			no						0
female	18-20years	11	protestant	.	single	.	central	secondary	.	none	.	2		150000				no																.	.			no						0
female	21-30years	11	moslem	.	single	.	central	secondary	.	private employment	.	3		130000				yes	yes	20				1				5					3	.	.	no	no visit during the past 12 months							1	yes
female	21-30years	7	catholic	.	married/cohabiting	.	central	primary	.	none	.	2					250,000-500,000/=	no																.	.			no						0
female	21-30years	8	catholic	.	single	.	central	secondary	.	none	.	1				yes		yes	yes	20				6				4						.	.	yes	yes							0
female	21-30years	10	moslem	.	married/cohabiting	.	central	secondary	.	housewife	.			300000				no																.	.			no						0
male	18-20years	13	moslem	.	single	.	eastern	secondary	.	business/trader	.	2		250000				yes	yes	17				8	0	0	0	0	2	0	0	5	0	5	.	yes	yes							0
male	21-30years	15	protestant	.	married/cohabiting	.	central	tertiary	.	business/trader	.	2		100000				yes	no		8			0	0	0	0	0	0	0	0	0	3	0	03 kibanga	yes	no visit during the past 12 months		no					1	yes
female	18-20years	9	moslem	.	single	.	northern	secondary	.	other(specify)	Tailor	2	250000	1000000				yes	yes	16				0	0	0	0	0	0	0	0	0	0	2	.	no	no visit during the past 12 months							0
male	21-30years	5	moslem	.	married/cohabiting	.	central	primary	.	business/trader	.	2		50000				yes	yes	15				0	0	6		2		0		0		13 "kibanga"	.	yes	no visit during the past 12 months							1	yes	0		0	0
male	21-30years	8	catholic	.	single	.	western	secondary	.	business/trader	.	8		180000				no																.	.			no						0
female	21-30years	11	catholic	.	single	.	western	secondary	.	private employment	.	2		2000000				no																.	.			no						0
female	21-30years	4	protestant	.	single	.	eastern	primary	.	other(specify)	Neko	1	35000	140000				yes	yes	18				4		0	0	5		0	0	1	0	02"kibanga"	.	no	yes							0
male	21-30years	13	moslem	.	married/cohabiting	.	central	secondary	.	private employment	.	2				no	above 1,000,000/=	no																.	.			no						0
male	21-30years	11	moslem	.	single	.	central	secondary	.	private employment	.	2		100000				yes	yes	15				0	0	0	0	0	0	0	0	0	0	15 "kibanga,mirah"	.	yes	no visit during the past 12 months							0
male	21-30years	7	protestant	.	married/cohabiting	.	central	primary	.	domestic work	.	2		300000				yes	yes	17				15			0	0	0	0	0	0	0	.	.	yes	no visit during the past 12 months							0
male	21-30years	8	catholic	.	single	.	central	secondary	.	business/trader	.	3		800000				yes	yes	20				4		0		3	0	0	0	0	0	.	2	yes	no visit during the past 12 months							1	yes	0	0	0	0
male	18-20years	11	moslem	.	single	.	western	secondary	.	labourer	.	2		400000				yes	no		3													1/2 a stick "kibanga"	.	yes	no		no					0
male	21-30years	13	moslem	.	single	.	central	secondary	.	labourer	.	1		600000				yes	no		13													10 "kibanga"	.	no	no visit during the past 12 months							0
male	18-20years	11	moslem	.	single	.	central	secondary	.	domestic work	.	3		300000				yes	no	16													2	.	.	no	no visit during the past 12 months		yes					1	no
female	21-30years	16	pentecostal	.	single	.	central	university	.	none	.	2				no	750,000-1,000,000/=	no																.	.			no						0
female	21-30years	20	pentecostal	.	married/cohabiting	.	central	university	.	other(specify)	Procurement	5		100000				no																.	.			no						0
female	21-30years	4	protestant	.	married/cohabiting	.	central	primary	.	business/trader	.	2		60000				yes	no	18				0	0	0	0	0	12	0	0	0	0	.	.	yes	no		yes					0
female	21-30years	11	protestant	.	married/cohabiting	.	central	secondary	.	business/trader	.	1				no	less than 250,000/=	yes	yes	16				0	0	0		0	0	0	0			02 "kibanga"	.	yes	no visit during the past 12 months							0
female	21-30years	9	catholic	.	married/cohabiting	.	central	secondary	.	housewife	.	20				no		yes	no	25				0	0		0	0	0	0	0	0	0	.	03 "kibanga"	no	no visit during the past 12 months		yes					1	yes	0	0	0	0
female	21-30years	9	moslem	.	single	.	central	secondary	.	other(specify)	Neko	20	70000	280000				yes	yes	14				0	0	0	0	0	0	0	0	8		50"kibanga"	.	no	no visit during the past 12 months							1	yes
male	21-30years	5	moslem	.	single	.	eastern	primary	.	domestic work	.	2		150000				no																.	.			yes	yes	15				0
male	18-20years	11	moslem	.	single	.	central	secondary	.	business/trader	.	5				no	250,000-500,000/=	no																.	.			yes	no	19				0
male	18-20years	7	moslem	.	single	.	central	primary	.	labourer	.	12					less than 250,000/=	yes	no	16					5			0	0			0	0	.	10"kibanga,mayirunji	no	no visit during the past 12 months		yes					0
male	21-30years	12	moslem	.	separated	.	central	secondary	.	other(specify)	Engineering	1					250,000-500,000/=	yes	yes	16				2		0	0	0	0	0	0	0	0	14"kabanga"	.	no	no visit during the past 12 months							0
male	21-30years	13	catholic	.	single	.	central	secondary	.	private employment	.	1	105000	420000				no																.	.			no						0
male	18-20years	10	moslem	.	single	.	central	secondary	.	private employment	.	2				no	above 1,000,000/=	yes	yes	16					7									10 "kibanga"	.	no	no visit during the past 12 months							0
male	21-30years	11	adventist	.	married/cohabiting	.	central	secondary	.	private employment	.	2	50000	200000				yes	yes		17			6				6				0		.	.	no	no visit during the past 12 months							0
male	21-30years	4	moslem	.	single	.	central	primary	.	labourer	.	3	210000	840000				yes	yes	17				5		0	0	0	0	0	0	0	0	.	.	yes	no visit during the past 12 months							1	no	0	0	0	0
female	21-30years	11	pentecostal	.	single	.	eastern	secondary	.	private employment	.	3		250000				no																.	.			no						0
male	18-20years	8	moslem	.	single	.	central	secondary	.	other(specify)	Broker	1		500000				yes	yes	14				0	0	0	0	0	0	0	0	1	0	.	.	no	no							0
male	21-30years	11	moslem	.	single	.	central	secondary	.	private employment	Weilder	3		600000				yes	yes	19				0	0	0	0	0	0	0	0	0	0	01 "embaga"	.	yes	no visit during the past 12 months							0
male	21-30years	13	moslem	.	single	.	central	tertiary	.	private employment	.	4					less than 250,000/=	yes	yes	20				5		0	0	0	0	0	0	1		10	.	yes	yes							1	yes	0		0	0
male	18-20years	9	moslem	.	single	.	central	secondary	.	none	Doesn't work	4				no		yes	yes	16				0	0	0	0	0	0	0	0	0	0	04 "kibanga"	.	yes	yes							0
female	21-30years	11	moslem	.	married/cohabiting	.	eastern	secondary	.	housewife	.	2		280000				no																.	.			no						0
male	21-30years	7	moslem	.	single	.	central	primary	.	domestic work	.	2		100000				yes	yes	17				0	0	0	0	0	0	0	0	0	0	05 "kibanga"	.	yes	no visit during the past 12 months							0
male	18-20years	11	moslem	.	single	.	central	secondary	.	none	.	3		80000				no																.	.			no						0
male	21-30years	7	protestant	.	single	.	central	primary	.	labourer	.	3		100000				no																.	.			no						0
male	18-20years	7	moslem	.	single	.	central	primary	.	domestic work	.	3		100000				yes	yes	14				0	0	0	0	0	0	0	0			15 "kibanga"	.	yes	no visit during the past 12 months							0
female	21-30years	9	pentecostal	.	married/cohabiting	.	eastern	secondary	.	housewife	.	4		200000				no																.	.			yes	no	16				0
male	21-30years	11	protestant	.	single	.	central	secondary	.	other(specify)	Tailor	4					less than 250,000/=	no																.	.			no						0
male	18-20years	11	moslem	.	single	.	central	secondary	.	private employment	.	2		100000				no																.	.			yes	no	17				0
male	21-30years	11	moslem	.	single	.	don’t know	secondary	.	business/trader	Carpentry work	1	40000	160000				no																.	.			no						0
male	21-30years	7	moslem	.	single	.	central	primary	.	labourer	.	5	210000	840000				no																.	.			yes	no	18				0
male	21-30years	7	catholic	.	single	.	central	primary	.	private employment	.	1		400000				yes	yes	17				0	0	0	0	0	0	0	0	0	0	5	.	yes	yes							0
male	18-20years	9	moslem	.	married/cohabiting	.	central	secondary	.	business/trader	.	6		300000				no																.	.			yes	no	12				0
male	18-20years	11	moslem	.	married/cohabiting	.	central	secondary	.	labourer	.	2					less than 250,000/=	no																.	.			yes	no	16				0
male	18-20years	7	pentecostal	.	single	.	central	primary	.	business/trader	.	1		100000				no																.	.			no						0
female	21-30years	11	pentecostal	.	single	.	western	secondary	.	none	Dosent work	4				no		no																.	.			no						0
male	18-20years	9	moslem	.	single	.	central	secondary	.	business/trader	.	3		120000				no																.	.			yes	no	15				0
male	18-20years	13	catholic	.	single	.	central	secondary	.	business/trader	Student	5				no	above 1,000,000/=	no																.	.			yes	no	17				0
male	21-30years	9	moslem	.	single	.	central	secondary	.	domestic work	.	2		300000				yes	yes	17				0	0	0	0	0	0	0	0	0	0	8	.	yes	no visit during the past 12 months							0
female	21-30years	13	pentecostal	.	married/cohabiting	.	central	secondary	.	private employment	.	2		300000				no																.	.			yes	no					0
female	21-30years	13	catholic	.	single	.	western	tertiary	.	other(specify)	Hair dresser	1		200000				no																.	.			no						0
female	18-20years	11	pentecostal	.	single	.	central	secondary	.	business/trader	.	4				no		no																.	.			yes	no	17				0
female	18-20years	7	catholic	.	single	.	central	primary	.	none	.	3		50000				yes	no						3	0	0	0	0	0	0	0	0	.	01 "kibanga"	yes	no visit during the past 12 months							0
male	18-20years	9	moslem	.	single	.	central	primary	.	labourer	.	1	70000	280000				yes	yes		5			0	0	0	0	0	0	0	0	2	0	04 "embaga"	.	no	no							1	no	0	0	0	0
female	18-20years	4	catholic	.	single	.	eastern	primary	.	business/trader	.	3		100000				no																.	.			yes	yes		2			0
female	21-30years	16	moslem	.	married/cohabiting	.	central	university	.	business/trader	.	2		50000				no																.	.			no						0
male	21-30years	6	catholic	.	single	.	central	primary	.	labourer	.	1		300000				yes	yes	12				0	0	0	0	0	0	0	0	0	0	10"kibanga"	.	yes	no							0
male	18-20years	11	catholic	.	single	.	central	secondary	.	private employment	.	4		300000				no																.	.			yes	no	10				0
male	18-20years	5	moslem	.	single	.	central	primary	.	none	Not working	1				no		yes	yes	6				0	0	0	0	0	0	0	0	0	0	30 "kibanga"	.	no	no visit during the past 12 months							0
male	21-30years	13	catholic	.	single	.	central	secondary	.	labourer	.	4	180000	720000				no																.	.			yes	no	19				0
male	18-20years	7	adventist	.	single	.	central	primary	.	none	Doesnt work	2				no		no																.	.			yes	no	17				0
male	18-20years	12	moslem	.	single	.	western	secondary	.	labourer	.	4		800000				no																.	.			no						0
male	21-30years	11	moslem	.	single	.	eastern	secondary	.	business/trader	.	1		100000				yes	no	18					24		0		2		0		0	.	2	yes	no visit during the past 12 months		yes					0
male	21-30years	13	adventist	.	married/cohabiting	.	central	secondary	.	domestic work	.	2					250,000-500,000/=	yes	yes	17				0	0	0	0	0	0	0	0	0	0	08 "kibanga"	.	no	no visit during the past 12 months							1	no		1
male	21-30years	14	catholic	.	separated	.	central	tertiary	.	private employment	.	2		500000				no																.	.			yes	no	22				1	no		0	0	0
male	18-20years	13	pentecostal	.	single	.	central	tertiary	.	labourer	student& labourer	4		100000				no																.	.			no						0
female	21-30years	11	moslem	.	single	.	eastern	secondary	.	other(specify)	sex worker	2		400000				yes	yes	25				6										2 "advanced kibanga"	.	yes	yes							1	yes
male	21-30years	7	moslem	.	single	.	central	primary	.	business/trader	.	1		300000				yes	yes	16				10		0	0	0	0	0	0	0	0	.	.	yes	no visit during the past 12 months							1	yes
male	21-30years	10	moslem	.	married/cohabiting	.	central	secondary	.	business/trader	.	2	70000	280000				yes	yes	18				0	0	0	0	0	0	0	0	0	0	03 "ebanga"	.	yes	no visit during the past 12 months							0
male	21-30years	9	catholic	.	married/cohabiting	.	central	secondary	.	private employment	Deejay	2		300000				no																.	.			no						0
male	21-30years	13	catholic	.	single	.	western	secondary	.	business/trader	.	3			300000			yes	no	17					7	0	0	0	0	0	0	0	1	.	.	no	no		no					0
male	21-30years	2	pentecostal	.	single	.	eastern	primary	.	domestic work	.	5		450000				no																.	.			yes	no	20				0
female	18-20years	11	catholic	.	single	.	western	secondary	.	other(specify)	Hair dresser	3					less than 250,000/=	no																.	.			yes	no					0
male	21-30years	10	adventist	.	separated	.	central	secondary	.	other(specify)	Actor,tailor,builder	2		500000				no																.	.			yes	no	21				0
male	18-20years	10	moslem	.	married/cohabiting	.	eastern	secondary	.	private employment	.	2		250000				yes	yes	18				24	0	0	0	0	0	0	0	0	3	03 "kibanga"	.	no	no							1	yes	0		2
male	21-30years	0	moslem	.	married/cohabiting	.	eastern	none	.	domestic work	.	2		100000				yes	no					0	0	0	0	0	0	0	0	0	0	.	02"kibanga& fuel"	yes	no visit during the past 12 months		yes					0
male	21-30years	8	moslem	.	married/cohabiting	.	eastern	secondary	.	business/trader	.	1		300000				yes	no	15														.	half stick "kibanga"	yes	no visit during the past 12 months							1	yes	0	0	0	0
female	18-20years	8	protestant	.	single	.	central	secondary	.	business/trader	.	3					less than 250,000/=	no																.	.			yes	no	16				0
female	21-30years	13	moslem	.	single	.	central	secondary	.	business/trader	.	2				no	750,000-1,000,000/=	yes	no	16				0	0	0	0	0	0	0	0		4	0	0	no	no visit during the past 12 months		no					0
female	21-30years	9	other(please specify)	None	single	.	central	secondary	.	other(specify)	Neko	1				yes		yes	yes						3	0	0	0	0	0	0		1	02 "mbanga"	.	yes	no							1	no	0	0	0	0
female	21-30years	7	protestant	.	single	.	central	primary	.	business/trader	.	2		150000				no																.	.			yes	yes	17				0
female	21-30years	4	moslem	.	married/cohabiting	.	eastern	primary	.	housewife	.	3	170000	680000				no																.	.			no						0
male	21-30years	9	catholic	.	married/cohabiting	.	central	secondary	.	business/trader	.	2		150000				no																.	.			yes	no	20				0
female	21-30years		moslem	.	married/cohabiting	.	central	none	.	business/trader	.	2	35000	140000				yes	yes	18				0		0		8		0		0		0	.	yes	yes							1	yes
female	21-30years	11	catholic	.	single	.	central	secondary	.	domestic work	.	5		100000				yes	yes	17				0	0	0	0	0	0	0	0	3		0	0	yes	no		yes					0
female	21-30years	11	moslem	.	single	.	central	secondary	.	business/trader	.	2		70000				yes	no	19				0	0	0	0	0	3	0	0	0	0	0	0	yes	no		yes					0
female	18-20years	11	moslem	.	single	.	central	secondary	.	none	.	3		40000				no																.	.			yes	no					0
female	21-30years	9	moslem	.	single	.	western	secondary	.	labourer	Bar tender	5	20000	80000				yes	yes	7				7		0	0	0	1					.	.	yes	yes							0
male	18-20years	11	moslem	.	single	.	central	secondary	.	business/trader	.	1		300000				no																.	.			no						0
male	21-30years	10	moslem	.	married/cohabiting	.	central	secondary	.	private employment	mechanic	2	170000	680000				no																.	.			no						0
male	21-30years	5	moslem	.	single	.	central	primary	.	domestic work	.	1		300000				no																.	.			yes	yes	23				0
male	18-20years	8	moslem	.	single	.	central	secondary	.	none	.	2		50000				yes	no	16				0	0	0	0	0	0	0	0	0	0	.	03 "kibanga"	yes	no visit during the past 12 months		yes					0
female	18-20years	8	catholic	.	single	.	eastern	secondary	.	labourer	.	2		200000				no																.	.			no						0
male	18-20years	3	moslem	.	single	.	central	primary	.	labourer	.	1	50000	200000				yes	yes		4			20		0	0	0	0	0	0	0	0	04 "embanga"	.	no	yes							0
male	21-30years	10	protestant	.	single	.	central	secondary	.	domestic work	.	1		250000				yes	yes	15				0	0	20		0	0	0	0	0	0	20"kibanga"	.	no	no visit during the past 12 months							1	yes
male	21-30years	6	catholic	.	single	.	west nile	primary	.	private employment	TVmechanic, askari	1				no	750,000-1,000,000/=	yes	yes	15				3		0	0	0	0	0	0	0	0	01 "embanga"	.	yes	no							0
male	21-30years	9	moslem	.	single	.	western	secondary	.	none	doesnt work	4				no		no																.	.			no						0
female	21-30years	3	catholic	.	married/cohabiting	.	central	primary	.	labourer	.	2	350000	1400000				yes	yes		Nov-20			0	0	0	0	0	0	0	0	0	0	02 "embanga"	.	yes	no							0
male	21-30years	13	moslem	.	single	.	central	secondary	.	business/trader	.	2		100000				yes	yes	16				0	0	0	0	0	0	0	0	5		.	04"kibanga"	yes	yes							0
male	18-20years	10	catholic	.	married/cohabiting	.	western	secondary	.	none	doesnt work	3				no		yes	yes	10				5	0	0	0	0	0	0	0		3	15 "kibanga"	.	no	no visit during the past 12 months							1	yes	0		0
male	21-30years	7	protestant	.	married/cohabiting	.	central	primary	.	domestic work	.	2					250,000-500,000/=	no																.	.			yes	yes	20				0
female	21-30years	5	catholic	.	single	.	northern	primary	.	private employment	.	2		100000				yes	yes	25				0	0	0	0	0	0	0	0		2	03 "kibanga"	.	no	no visit during the past 12 months							0
male	21-30years	9	moslem	.	single	.	central	secondary	.	business/trader	.	2		250000				yes	no						4	0	0	0	0	0	0	0	0	.	.	yes	no		yes					0
male	21-30years	11	catholic	.	single	.	central	secondary	.	private employment	.	7		100000				yes	yes	15				0		5		0		0		0		0	.	yes	no visit during the past 12 months							0
male	21-30years	18	moslem	.	single	.	central	university	.	business/trader	.	4		100000				yes	yes	18				0	0	5		0	0	0	0	5		10 "kibanga"	.	no	yes							1	yes	15		0	0
male	18-20years	14	catholic	.	single	.	central	secondary	.	business/trader	.	1		300000				yes	no	19				4		0	0	0	0	0	0	0	0	0	0	yes	no		yes					0
male	21-30years	7	moslem	.	married/cohabiting	.	central	primary	.	private employment	.	1		250000				yes	yes	20				24		0		0		0				03 "kibanga"	.	no	no							0
male	21-30years	11	moslem	.	single	.	central	secondary	.	domestic work	.	5		200000				yes	yes	19				15				0	0	0	0	0	0	05 "kibanga"	.	yes	yes							0
male	21-30years	11	pentecostal	.	single	.	western	secondary	.	business/trader	.	3		300000				yes	yes	15				0	0	20		0	0	3		2		02"bush weed& tobacco"	.	yes	no visit during the past 12 months							0
female	18-20years	11	pentecostal	.	single	.	central	secondary	.	none	doesnt work	2				no		yes	yes	19				2		2		0		0			4	01 "kibanga"	.	no	no visit during the past 12 months		yes					0		0		2
male	21-30years	11	catholic	.	married/cohabiting	.	central	secondary	.	private employment	.	2		200000				yes	yes		8			10									4	01 bundle "kibanga"	.	no	no							0
male	21-30years	11	moslem	.	single	.	central	secondary	.	private employment	Carpenter	1	80000	320000				yes	no	17				0	0	0	0	0	0	0	0	0	3	.	.	yes	no		yes					0
female	21-30years	9	catholic	.	married/cohabiting	.	central	secondary	.	business/trader	.	2		500000				no																.	.			no						0
male	21-30years	11	catholic	.	single	.	central	secondary	.	private employment	Bodaboda	1	100000	400000				yes	yes		5			0	0	0	0	0	0	0	0	0	0	02"embanga"	.	no	no visit during the past 12 months							0
male	21-30years	9	moslem	.	single	.	central	secondary	.	business/trader	.	2		180000				yes	yes	10				0				0		0		0		09 "kibanga"	.	yes	no visit during the past 12 months							0
male	21-30years	5	moslem	.	married/cohabiting	.	central	primary	.	private employment	.	2		200000				no																.	.			yes	no					0
male	21-30years	9	moslem	.	separated	.	central	secondary	.	labourer	.	1		250000				yes	yes	14				0	0	0	0	0	0	0	0	0	1	50 "embanga"	.	yes	no visit during the past 12 months							1	no
female	18-20years	11	moslem	.	single	.	western	secondary	.	none	.	3					less than 250,000/=	yes	no	16				0	0	0	0	0	0	0	0	0	0	.	04 "kibanga"	no	no		yes					0
male	21-30years	11	catholic	.	single	.	western	secondary	.	none	.	4				no		yes	yes	22				0	0	0	0	0	0	0	0	5	0	.	.	yes	no visit during the past 12 months							1	yes	0	0	0	0
male	18-20years	9	protestant	.	single	.	western	secondary	.	business/trader	.	2		200000				no																.	.			no						0
male	18-20years	7	moslem	.	single	.	central	primary	.	domestic work	.	3		40000				yes	yes	16				0	0	2		0	0	0	0	0	0	03 "kibanga"	.	no	no visit during the past 12 months							1	yes	2		0	0
male	18-20years	13	pentecostal	.	single	.	central	secondary	.	none	.	4		1000000				no																.	.			no						0
female	18-20years	11	catholic	.	married/cohabiting	.	western	secondary	.	housewife	.	2		300000				yes	no	18				0	0	0	0	0	0	0	0		1	0	0	yes	yes		no					0
female	21-30years	9	protestant	.	separated	.	western	secondary	.	other(specify)	mobile money	2		300000				yes	no	25				0	0	0	0	0	0	0	0	0	0	02 "kibanga"	.	no	no		yes					1	yes	0	0	0	0
female	21-30years	11	protestant	.	single	.	central	secondary	.	business/trader	.	4		150000				yes	yes	17				4		0	0		4	0	0	0	0	02 "kibanga"	.	no	yes							1	yes	0	0	0	0
female	21-30years	7	protestant	.	single	.	western	primary	.	private employment	.	3		100000				no																.	.			yes	yes	20				0
female	21-30years	6	protestant	.	single	.	central	primary	.	labourer	.	4		120000				yes	yes	13				4		0	0		1	0	0	0	0	0	0	yes	no							0
female	21-30years	7	catholic	.	single	.	western	primary	.	business/trader	.	3				no		no																.	.			yes	yes	25				0
male	18-20years	11	moslem	.	single	.	central	secondary	still a student	domestic work	works with father	4		450000				no																.	.			no						0
female	21-30years	7	catholic	.	single	.	western	primary	.	business/trader	Sex worker	3				no	500,000-750,000/=	yes	yes	12					24			2		0			4	0	.	yes	no visit during the past 12 months							1	no
female	18-20years	4	catholic	.	single	.	central	primary	.	business/trader	.	3		100000				no																.	.			yes	yes	15				0
female	21-30years	9	catholic	.	single	.	central	secondary	.	business/trader	.	1		150000				yes	yes	20				24				4				2		03 "kibanga"	.	no	no visit during the past 12 months							1	yes			4
female	21-30years	9	protestant	.	married/cohabiting	.	eastern	secondary	.	none	.	2					less than 250,000/=	yes	no	21				0	0	0	0		4	0	0	0	0	0	0	yes	no visit during the past 12 months		yes					0
female	21-30years	5	moslem	.	married/cohabiting	.	central	primary	.	business/trader	.	2		50000				yes	yes	20				0	0	0	0	14		0	0	0	0	0	0	yes	no							0
female	18-20years	13	moslem	.	single	.	central	secondary	.	business/trader	.	2		100000				yes	no	15				0	0	0	0	0	0	0	0		3	.	.	no	no visit during the past 12 months							0
female	18-20years	7	pentecostal	.	married/cohabiting	.	central	primary	.	public employment	.	2		150000				yes	yes	19				4		0	0	0	0	0	0	0	1	.	.	yes	yes							0
male	21-30years	9	moslem	.	single	.	central	secondary	.	labourer	.	2		200000				yes	yes	19				0	0	0	0	0	0	0	0	0	0	.	02 "kibanga"	yes	no visit during the past 12 months							0
male	21-30years	6	moslem	.	single	.	central	primary	.	labourer	.	3	50000	200000				yes	yes	14				5		0	0	0	0	0	0	0	0	.	.	yes	no visit during the past 12 months							1	no	0	0	0	2
male	21-30years	5	catholic	.	married/cohabiting	.	central	primary	.	private employment	photographer	2	20000	80000				no																.	.			yes	yes	22				0
male	21-30years	16	protestant	.	single	.	western	university	.	none	.	2		500000				yes	no	22					3	0	0	0	0	0	0		5	0	0	yes	no visit during the past 12 months		no					0
female	21-30years	11	protestant	.	single	.	western	secondary	.	none	.	2				no	250,000-500,000/=	yes	yes	18				0		0		6		0		0		.	.	yes	no visit during the past 12 months							0
female	21-30years	7	moslem	.	married/cohabiting	.	central	primary	.	business/trader	.	2		100000				yes	yes	21				2		0	0	3		0	0	1		0	0	yes	no visit during the past 12 months							0
male	21-30years	10	pentecostal	.	single	.	central	secondary	.	business/trader	.	1		200000				no																.	.			yes	no	19				0
male	21-30years	11	pentecostal	.	single	.	central	secondary	.	business/trader	.	1		300000				no																.	.			yes	no					0
male	21-30years	15	adventist	.	married/cohabiting	.	central	tertiary	.	other(specify)	Plumber	2					250,000-500,000/=	yes	yes	15				0	0	0	0	0	0	0	0	2		also uses njaga plain	.	yes	no visit during the past 12 months							1	no	0	0	0	0
female	18-20years	13	moslem	.	single	.	eastern	secondary	.	other(specify)	student	3				no		no																.	.			no						0
male	18-20years	12	catholic	.	single	.	central	secondary	.	none	.	3		800000				no																.	.			yes	no	16				0
female	18-20years	9	moslem	.	single	.	central	secondary	.	business/trader	.	3		80000				no																.	.			no						0
female	21-30years	6	catholic	.	married/cohabiting	.	western	primary	.	housewife	.	3	50000	200000			250,000-500,000/=	no																.	.			yes	yes			3		0
female	18-20years	7	moslem	.	single	.	central	tertiary	.	other(specify)	student	4				no	above 1,000,000/=	no																.	.			no						0
female	21-30years	16	adventist	.	married/cohabiting	.	central	university	.	public employment	.	2		2000000				no																.	.			yes	no	20				0
male	21-30years	11	moslem	.	single	.	central	tertiary	.	private employment	Graphics designer	1	40000	160000			250,000-500,000/=	no																.	.			no						0
female	21-30years	13	protestant	.	single	.	central	secondary	.	domestic work	.	2					250,000-500,000/=	no																.	.			no						0
female	18-20years	11	moslem	.	single	.	central	secondary	.	private employment	.	6		300000				no																.	.			no						0
female	18-20years	9	protestant	.	single	.	central	secondary	.	business/trader	.	4				no		no																.	.			yes	yes					0
female	21-30years	7	protestant	.	single	.	western	primary	.	none	.	2		50000				yes	yes	17				6		0		9			12		2	01 "kibanga"	.	yes	yes							1	yes
female	21-30years	11	moslem	.	separated	.	central	secondary	.	business/trader	.	2		150000				no																.	.			yes	no		3			1	yes	0	0	0	0
female	18-20years	13	moslem	.	single	.	central	tertiary	.	business/trader	Middleman	3				no	250,000-500,000/=	no																.	.			yes	yes			1		1	yes	0	0	0	0
female	18-20years	13	moslem	.	single	.	central	secondary	.	business/trader	.	3				no	above 1,000,000/=	yes	no	17				0	0	0	0	0	0	0	0	0	2	.	.	yes	no		no					0
female	21-30years	7	moslem	.	single	.	central	primary	.	business/trader	.	2		300000				no																.	.			no						0
female	18-20years	5	moslem	.	separated	.	eastern	primary	.	none	.	3				no	250,000-500,000/=	no																.	.			no						0
female	18-20years	7	moslem	.	single	.	central	primary	.	other(specify)	Fashion student	2	40000	160000				no																.	.			no						0
male	18-20years	12	catholic	.	single	.	central	secondary	.	domestic work	.	3		100000				no																.	.			yes	yes	16				0
male	21-30years	12	catholic	.	single	.	central	secondary	.	none	.	1					less than 250,000/=	no																.	.			yes	yes	17				0
male	18-20years	13	adventist	.	single	.	central	secondary	.	business/trader	.	1		200000				yes	no	16					6	0	0	0	0	0	0	0	0	0	0	yes	no visit during the past 12 months		yes					0
male	21-30years	11	catholic	.	single	.	central	secondary	.	other(specify)	Driver	2					500,000-750,000/=	yes	yes	18				0	0	0	0	0	0	0	0	0	0	01 "kibanga"	.	no	no visit during the past 12 months							0
female	21-30years	11	catholic	.	married/cohabiting	.	central	secondary	.	domestic work	.	7				no	750,000-1,000,000/=	yes	no	23				0	0	0	0		4	0	0	0	0	.	.	yes	no visit during the past 12 months		no					1	no	0	0	0	0
female	21-30years	6	catholic	.	single	.	western	primary	.	other(specify)	Student	2				no		no																.	.			no						0
male	21-30years	7	moslem	.	separated	.	central	primary	.	labourer	.	1	120000	480000				yes	yes		3			4		0	0	0	0	0	0	0	0	02"embanga"	.	yes	no visit during the past 12 months							0
male	21-30years	11	protestant	.	separated	.	central	secondary	.	private employment	.	3		200000				yes	yes	19				1		0	0	0	0	0	0		2	.	02 "kibanga"	yes	no visit during the past 12 months							1	no	0	0	0	0
male	21-30years	10	catholic	.	single	.	central	secondary	.	private employment	.	1		450000				yes	yes	21				0		0		0		0				04"kibanga"	.	no	no							0
male	21-30years	13	protestant	.	single	.	central	tertiary	.	private employment	.	1		600000				no																.	.			yes	yes	22				0
male	18-20years	6	catholic	.	single	.	western	primary	.	business/trader	.	2		300000				yes	no	16				0	2	0	0	0	0	0	0	0	0	.	02 "kibanga"	yes	no visit during the past 12 months		yes					0
female	18-20years	11	moslem	.	single	.	western	secondary	.	other(specify)	Student	5				no		no																.	.			no						0
female	21-30years	13	catholic	.	single	.	central	secondary	.	private employment	.	2		300000				yes	yes	16				10			4						2	.	04 "kibanga"	no	yes							0
female	21-30years	13	moslem	.	single	.	central	secondary	.	none	student	3				no		no																.	.			no						0
male	21-30years	6	moslem	.	single	.	western	primary	.	labourer	.	3				no	250,000-500,000/=	no																.	.			no						1	no	0	0	0	0
male	21-30years	6	protestant	.	married/cohabiting	.	central	primary	.	business/trader	.	2		800000				yes	yes	20				3		0	0	0	0	0	0	0	0	02 "kibanga"	.	no	no							0
male	18-20years	6	moslem	.	single	.	central	primary	.	labourer	.	1					250,000-500,000/=	yes	yes	15				4		0	0	0	0	0	0	0	0	30 "kibanga"	.	yes	no visit during the past 12 months							0
male	21-30years		catholic	.	separated	.	eastern	primary	.	business/trader	.	1		150000				yes	yes	15				7		0	0	0	0	0	0	0	0	.	.	no	no							0
[truncated: 28 more columns]
